# Supplementary material for: Non-coding somatic mutations converge on the PAX8 pathway in ovarian cancer
Source: Nat Commun. 2020 Apr 24;11:2020. doi: 10.1038/s41467-020-15951-0 (PMC7181647; doi:10.1038/s41467-020-15951-0)
Supplement: Supplementary file 4 — Supplementary Data 1 [file 41467_2020_15951_MOESM4_ESM.xlsx]

## Sheet: SD1
Supplementary Data 1. Gene sets associated with EOC histotype-specific and common
regulatory elements.
Ensembl Gene ID	Specificity	Fold Change
ENSG00000168679	CCOC-specific	FC>0
ENSG00000163239	CCOC-specific	FC>0
ENSG00000135862	CCOC-specific	FC>0
ENSG00000158711	CCOC-specific	FC>0
ENSG00000117280	CCOC-specific	FC>0
ENSG00000143469	CCOC-specific	FC>0
ENSG00000177614	CCOC-specific	FC>0
ENSG00000269113	CCOC-specific	FC>0
ENSG00000205795	CCOC-specific	FC>0
ENSG00000003436	CCOC-specific	FC>0
ENSG00000196141	CCOC-specific	FC>0
ENSG00000138032	CCOC-specific	FC>0
ENSG00000138079	CCOC-specific	FC>0
ENSG00000196975	CCOC-specific	FC>0
ENSG00000115525	CCOC-specific	FC>0
ENSG00000163530	CCOC-specific	FC>0
ENSG00000073711	CCOC-specific	FC>0
ENSG00000158092	CCOC-specific	FC>0
ENSG00000160801	CCOC-specific	FC>0
ENSG00000160808	CCOC-specific	FC>0
ENSG00000163638	CCOC-specific	FC>0
ENSG00000171509	CCOC-specific	FC>0
ENSG00000164117	CCOC-specific	FC>0
ENSG00000173083	CCOC-specific	FC>0
ENSG00000150756	CCOC-specific	FC>0
ENSG00000092421	CCOC-specific	FC>0
ENSG00000064652	CCOC-specific	FC>0
ENSG00000205302	CCOC-specific	FC>0
ENSG00000072364	CCOC-specific	FC>0
ENSG00000145824	CCOC-specific	FC>0
ENSG00000039139	CCOC-specific	FC>0
ENSG00000067113	CCOC-specific	FC>0
ENSG00000171643	CCOC-specific	FC>0
ENSG00000137203	CCOC-specific	FC>0
ENSG00000111907	CCOC-specific	FC>0
ENSG00000118515	CCOC-specific	FC>0
ENSG00000118514	CCOC-specific	FC>0
ENSG00000180537	CCOC-specific	FC>0
ENSG00000154548	CCOC-specific	FC>0
ENSG00000105976	CCOC-specific	FC>0
ENSG00000105875	CCOC-specific	FC>0
ENSG00000178234	CCOC-specific	FC>0
ENSG00000086300	CCOC-specific	FC>0
ENSG00000006715	CCOC-specific	FC>0
ENSG00000156831	CCOC-specific	FC>0
ENSG00000168672	CCOC-specific	FC>0
ENSG00000158106	CCOC-specific	FC>0
ENSG00000003989	CCOC-specific	FC>0
ENSG00000147408	CCOC-specific	FC>0
ENSG00000012232	CCOC-specific	FC>0
ENSG00000157110	CCOC-specific	FC>0
ENSG00000029534	CCOC-specific	FC>0
ENSG00000047249	CCOC-specific	FC>0
ENSG00000147509	CCOC-specific	FC>0
ENSG00000205189	CCOC-specific	FC>0
ENSG00000173281	CCOC-specific	FC>0
ENSG00000164953	CCOC-specific	FC>0
ENSG00000188343	CCOC-specific	FC>0
ENSG00000135069	CCOC-specific	FC>0
ENSG00000120055	CCOC-specific	FC>0
ENSG00000122870	CCOC-specific	FC>0
ENSG00000170525	CCOC-specific	FC>0
ENSG00000111696	CCOC-specific	FC>0
ENSG00000135108	CCOC-specific	FC>0
ENSG00000051825	CCOC-specific	FC>0
ENSG00000170456	CCOC-specific	FC>0
ENSG00000139567	CCOC-specific	FC>0
ENSG00000161835	CCOC-specific	FC>0
ENSG00000123338	CCOC-specific	FC>0
ENSG00000161638	CCOC-specific	FC>0
ENSG00000170627	CCOC-specific	FC>0
ENSG00000135678	CCOC-specific	FC>0
ENSG00000060237	CCOC-specific	FC>0
ENSG00000111732	CCOC-specific	FC>0
ENSG00000197614	CCOC-specific	FC>0
ENSG00000120675	CCOC-specific	FC>0
ENSG00000125257	CCOC-specific	FC>0
ENSG00000182256	CCOC-specific	FC>0
ENSG00000198838	CCOC-specific	FC>0
ENSG00000129003	CCOC-specific	FC>0
ENSG00000198535	CCOC-specific	FC>0
ENSG00000205502	CCOC-specific	FC>0
ENSG00000140859	CCOC-specific	FC>0
ENSG00000187185	CCOC-specific	FC>0
ENSG00000166446	CCOC-specific	FC>0
ENSG00000166455	CCOC-specific	FC>0
ENSG00000170160	CCOC-specific	FC>0
ENSG00000087095	CCOC-specific	FC>0
ENSG00000073536	CCOC-specific	FC>0
ENSG00000108306	CCOC-specific	FC>0
ENSG00000264058	CCOC-specific	FC>0
ENSG00000136448	CCOC-specific	FC>0
ENSG00000141279	CCOC-specific	FC>0
ENSG00000183691	CCOC-specific	FC>0
ENSG00000062725	CCOC-specific	FC>0
ENSG00000170832	CCOC-specific	FC>0
ENSG00000170836	CCOC-specific	FC>0
ENSG00000197170	CCOC-specific	FC>0
ENSG00000169992	CCOC-specific	FC>0
ENSG00000170190	CCOC-specific	FC>0
ENSG00000184557	CCOC-specific	FC>0
ENSG00000173482	CCOC-specific	FC>0
ENSG00000105173	CCOC-specific	FC>0
ENSG00000105219	CCOC-specific	FC>0
ENSG00000105221	CCOC-specific	FC>0
ENSG00000130758	CCOC-specific	FC>0
ENSG00000178150	CCOC-specific	FC>0
ENSG00000088854	CCOC-specific	FC>0
ENSG00000125977	CCOC-specific	FC>0
ENSG00000174306	CCOC-specific	FC>0
ENSG00000132793	CCOC-specific	FC>0
ENSG00000183798	CCOC-specific	FC>0
ENSG00000124151	CCOC-specific	FC>0
ENSG00000101132	CCOC-specific	FC>0
ENSG00000087495	CCOC-specific	FC>0
ENSG00000099954	CCOC-specific	FC>0
ENSG00000070371	CCOC-specific	FC>0
ENSG00000100033	CCOC-specific	FC>0
ENSG00000183628	CCOC-specific	FC>0
ENSG00000183773	CCOC-specific	FC>0
ENSG00000183864	CCOC-specific	FC>0
ENSG00000075275	CCOC-specific	FC>0
ENSG00000130940	CCOC-specific	FC<0
ENSG00000162571	CCOC-specific	FC<0
ENSG00000186891	CCOC-specific	FC<0
ENSG00000143127	CCOC-specific	FC<0
ENSG00000162836	CCOC-specific	FC<0
ENSG00000065526	CCOC-specific	FC<0
ENSG00000185630	CCOC-specific	FC<0
ENSG00000143324	CCOC-specific	FC<0
ENSG00000058085	CCOC-specific	FC<0
ENSG00000116698	CCOC-specific	FC<0
ENSG00000173436	CCOC-specific	FC<0
ENSG00000170498	CCOC-specific	FC<0
ENSG00000082497	CCOC-specific	FC<0
ENSG00000162551	CCOC-specific	FC<0
ENSG00000001460	CCOC-specific	FC<0
ENSG00000001461	CCOC-specific	FC<0
ENSG00000117602	CCOC-specific	FC<0
ENSG00000116990	CCOC-specific	FC<0
ENSG00000117000	CCOC-specific	FC<0
ENSG00000049089	CCOC-specific	FC<0
ENSG00000066136	CCOC-specific	FC<0
ENSG00000117395	CCOC-specific	FC<0
ENSG00000159592	CCOC-specific	FC<0
ENSG00000123472	CCOC-specific	FC<0
ENSG00000159658	CCOC-specific	FC<0
ENSG00000142973	CCOC-specific	FC<0
ENSG00000187048	CCOC-specific	FC<0
ENSG00000186377	CCOC-specific	FC<0
ENSG00000134716	CCOC-specific	FC<0
ENSG00000171517	CCOC-specific	FC<0
ENSG00000153898	CCOC-specific	FC<0
ENSG00000143013	CCOC-specific	FC<0
ENSG00000117505	CCOC-specific	FC<0
ENSG00000137936	CCOC-specific	FC<0
ENSG00000180251	CCOC-specific	FC<0
ENSG00000196208	CCOC-specific	FC<0
ENSG00000150556	CCOC-specific	FC<0
ENSG00000187123	CCOC-specific	FC<0
ENSG00000115963	CCOC-specific	FC<0
ENSG00000115840	CCOC-specific	FC<0
ENSG00000151690	CCOC-specific	FC<0
ENSG00000189362	CCOC-specific	FC<0
ENSG00000138386	CCOC-specific	FC<0
ENSG00000003400	CCOC-specific	FC<0
ENSG00000144451	CCOC-specific	FC<0
ENSG00000118242	CCOC-specific	FC<0
ENSG00000156966	CCOC-specific	FC<0
ENSG00000132326	CCOC-specific	FC<0
ENSG00000163806	CCOC-specific	FC<0
ENSG00000119866	CCOC-specific	FC<0
ENSG00000143995	CCOC-specific	FC<0
ENSG00000115561	CCOC-specific	FC<0
ENSG00000153574	CCOC-specific	FC<0
ENSG00000163406	CCOC-specific	FC<0
ENSG00000014257	CCOC-specific	FC<0
ENSG00000163864	CCOC-specific	FC<0
ENSG00000169282	CCOC-specific	FC<0
ENSG00000114850	CCOC-specific	FC<0
ENSG00000163659	CCOC-specific	FC<0
ENSG00000196542	CCOC-specific	FC<0
ENSG00000073803	CCOC-specific	FC<0
ENSG00000163900	CCOC-specific	FC<0
ENSG00000073849	CCOC-specific	FC<0
ENSG00000184203	CCOC-specific	FC<0
ENSG00000144659	CCOC-specific	FC<0
ENSG00000163932	CCOC-specific	FC<0
ENSG00000144749	CCOC-specific	FC<0
ENSG00000144746	CCOC-specific	FC<0
ENSG00000114541	CCOC-specific	FC<0
ENSG00000196220	CCOC-specific	FC<0
ENSG00000178750	CCOC-specific	FC<0
ENSG00000174607	CCOC-specific	FC<0
ENSG00000120251	CCOC-specific	FC<0
ENSG00000154556	CCOC-specific	FC<0
ENSG00000185049	CCOC-specific	FC<0
ENSG00000091490	CCOC-specific	FC<0
ENSG00000169851	CCOC-specific	FC<0
ENSG00000175920	CCOC-specific	FC<0
ENSG00000074966	CCOC-specific	FC<0
ENSG00000135605	CCOC-specific	FC<0
ENSG00000145247	CCOC-specific	FC<0
ENSG00000128039	CCOC-specific	FC<0
ENSG00000134851	CCOC-specific	FC<0
ENSG00000138771	CCOC-specific	FC<0
ENSG00000138772	CCOC-specific	FC<0
ENSG00000138669	CCOC-specific	FC<0
ENSG00000138641	CCOC-specific	FC<0
ENSG00000138696	CCOC-specific	FC<0
ENSG00000164221	CCOC-specific	FC<0
ENSG00000132563	CCOC-specific	FC<0
ENSG00000081842	CCOC-specific	FC<0
ENSG00000204961	CCOC-specific	FC<0
ENSG00000204962	CCOC-specific	FC<0
ENSG00000204963	CCOC-specific	FC<0
ENSG00000204965	CCOC-specific	FC<0
ENSG00000204967	CCOC-specific	FC<0
ENSG00000204969	CCOC-specific	FC<0
ENSG00000204970	CCOC-specific	FC<0
ENSG00000239389	CCOC-specific	FC<0
ENSG00000243232	CCOC-specific	FC<0
ENSG00000248383	CCOC-specific	FC<0
ENSG00000249158	CCOC-specific	FC<0
ENSG00000250120	CCOC-specific	FC<0
ENSG00000251664	CCOC-specific	FC<0
ENSG00000255408	CCOC-specific	FC<0
ENSG00000156463	CCOC-specific	FC<0
ENSG00000186314	CCOC-specific	FC<0
ENSG00000155846	CCOC-specific	FC<0
ENSG00000183111	CCOC-specific	FC<0
ENSG00000086570	CCOC-specific	FC<0
ENSG00000151882	CCOC-specific	FC<0
ENSG00000151881	CCOC-specific	FC<0
ENSG00000145703	CCOC-specific	FC<0
ENSG00000111863	CCOC-specific	FC<0
ENSG00000146411	CCOC-specific	FC<0
ENSG00000091831	CCOC-specific	FC<0
ENSG00000137198	CCOC-specific	FC<0
ENSG00000137177	CCOC-specific	FC<0
ENSG00000124795	CCOC-specific	FC<0
ENSG00000172197	CCOC-specific	FC<0
ENSG00000112699	CCOC-specific	FC<0
ENSG00000137266	CCOC-specific	FC<0
ENSG00000180822	CCOC-specific	FC<0
ENSG00000124664	CCOC-specific	FC<0
ENSG00000112782	CCOC-specific	FC<0
ENSG00000137269	CCOC-specific	FC<0
ENSG00000156535	CCOC-specific	FC<0
ENSG00000168566	CCOC-specific	FC<0
ENSG00000198478	CCOC-specific	FC<0
ENSG00000170632	CCOC-specific	FC<0
ENSG00000071243	CCOC-specific	FC<0
ENSG00000128594	CCOC-specific	FC<0
ENSG00000197448	CCOC-specific	FC<0
ENSG00000170265	CCOC-specific	FC<0
ENSG00000197024	CCOC-specific	FC<0
ENSG00000173467	CCOC-specific	FC<0
ENSG00000183742	CCOC-specific	FC<0
ENSG00000176532	CCOC-specific	FC<0
ENSG00000106078	CCOC-specific	FC<0
ENSG00000135205	CCOC-specific	FC<0
ENSG00000127914	CCOC-specific	FC<0
ENSG00000205038	CCOC-specific	FC<0
ENSG00000147642	CCOC-specific	FC<0
ENSG00000213563	CCOC-specific	FC<0
ENSG00000104341	CCOC-specific	FC<0
ENSG00000106785	CCOC-specific	FC<0
ENSG00000165152	CCOC-specific	FC<0
ENSG00000136783	CCOC-specific	FC<0
ENSG00000122136	CCOC-specific	FC<0
ENSG00000196422	CCOC-specific	FC<0
ENSG00000135063	CCOC-specific	FC<0
ENSG00000135046	CCOC-specific	FC<0
ENSG00000178966	CCOC-specific	FC<0
ENSG00000130045	CCOC-specific	FC<0
ENSG00000165238	CCOC-specific	FC<0
ENSG00000165140	CCOC-specific	FC<0
ENSG00000148735	CCOC-specific	FC<0
ENSG00000066468	CCOC-specific	FC<0
ENSG00000165626	CCOC-specific	FC<0
ENSG00000120549	CCOC-specific	FC<0
ENSG00000108091	CCOC-specific	FC<0
ENSG00000165655	CCOC-specific	FC<0
ENSG00000110723	CCOC-specific	FC<0
ENSG00000036672	CCOC-specific	FC<0
ENSG00000137642	CCOC-specific	FC<0
ENSG00000154127	CCOC-specific	FC<0
ENSG00000109943	CCOC-specific	FC<0
ENSG00000043039	CCOC-specific	FC<0
ENSG00000151715	CCOC-specific	FC<0
ENSG00000177054	CCOC-specific	FC<0
ENSG00000066382	CCOC-specific	FC<0
ENSG00000135373	CCOC-specific	FC<0
ENSG00000149115	CCOC-specific	FC<0
ENSG00000173039	CCOC-specific	FC<0
ENSG00000132746	CCOC-specific	FC<0
ENSG00000167799	CCOC-specific	FC<0
ENSG00000175567	CCOC-specific	FC<0
ENSG00000166391	CCOC-specific	FC<0
ENSG00000137492	CCOC-specific	FC<0
ENSG00000149269	CCOC-specific	FC<0
ENSG00000151364	CCOC-specific	FC<0
ENSG00000151365	CCOC-specific	FC<0
ENSG00000179071	CCOC-specific	FC<0
ENSG00000183340	CCOC-specific	FC<0
ENSG00000111666	CCOC-specific	FC<0
ENSG00000139351	CCOC-specific	FC<0
ENSG00000139083	CCOC-specific	FC<0
ENSG00000121380	CCOC-specific	FC<0
ENSG00000181234	CCOC-specific	FC<0
ENSG00000125207	CCOC-specific	FC<0
ENSG00000060982	CCOC-specific	FC<0
ENSG00000123095	CCOC-specific	FC<0
ENSG00000057294	CCOC-specific	FC<0
ENSG00000130038	CCOC-specific	FC<0
ENSG00000086159	CCOC-specific	FC<0
ENSG00000161798	CCOC-specific	FC<0
ENSG00000167580	CCOC-specific	FC<0
ENSG00000025423	CCOC-specific	FC<0
ENSG00000010278	CCOC-specific	FC<0
ENSG00000149948	CCOC-specific	FC<0
ENSG00000179104	CCOC-specific	FC<0
ENSG00000125266	CCOC-specific	FC<0
ENSG00000102804	CCOC-specific	FC<0
ENSG00000215475	CCOC-specific	FC<0
ENSG00000136153	CCOC-specific	FC<0
ENSG00000168952	CCOC-specific	FC<0
ENSG00000129521	CCOC-specific	FC<0
ENSG00000165959	CCOC-specific	FC<0
ENSG00000154237	CCOC-specific	FC<0
ENSG00000188549	CCOC-specific	FC<0
ENSG00000035664	CCOC-specific	FC<0
ENSG00000187720	CCOC-specific	FC<0
ENSG00000225362	CCOC-specific	FC<0
ENSG00000140474	CCOC-specific	FC<0
ENSG00000169752	CCOC-specific	FC<0
ENSG00000136379	CCOC-specific	FC<0
ENSG00000117899	CCOC-specific	FC<0
ENSG00000140406	CCOC-specific	FC<0
ENSG00000140598	CCOC-specific	FC<0
ENSG00000064726	CCOC-specific	FC<0
ENSG00000103942	CCOC-specific	FC<0
ENSG00000196391	CCOC-specific	FC<0
ENSG00000140575	CCOC-specific	FC<0
ENSG00000185442	CCOC-specific	FC<0
ENSG00000182175	CCOC-specific	FC<0
ENSG00000183454	CCOC-specific	FC<0
ENSG00000213853	CCOC-specific	FC<0
ENSG00000179583	CCOC-specific	FC<0
ENSG00000103534	CCOC-specific	FC<0
ENSG00000006007	CCOC-specific	FC<0
ENSG00000168447	CCOC-specific	FC<0
ENSG00000168434	CCOC-specific	FC<0
ENSG00000083093	CCOC-specific	FC<0
ENSG00000085644	CCOC-specific	FC<0
ENSG00000169715	CCOC-specific	FC<0
ENSG00000103056	CCOC-specific	FC<0
ENSG00000153930	CCOC-specific	FC<0
ENSG00000125398	CCOC-specific	FC<0
ENSG00000141580	CCOC-specific	FC<0
ENSG00000168675	CCOC-specific	FC<0
ENSG00000134504	CCOC-specific	FC<0
ENSG00000197705	CCOC-specific	FC<0
ENSG00000141469	CCOC-specific	FC<0
ENSG00000197046	CCOC-specific	FC<0
ENSG00000184828	CCOC-specific	FC<0
ENSG00000197971	CCOC-specific	FC<0
ENSG00000142444	CCOC-specific	FC<0
ENSG00000142453	CCOC-specific	FC<0
ENSG00000130748	CCOC-specific	FC<0
ENSG00000131069	CCOC-specific	FC<0
ENSG00000132821	CCOC-specific	FC<0
ENSG00000204103	CCOC-specific	FC<0
ENSG00000124249	CCOC-specific	FC<0
ENSG00000124102	CCOC-specific	FC<0
ENSG00000101443	CCOC-specific	FC<0
ENSG00000101448	CCOC-specific	FC<0
ENSG00000158901	CCOC-specific	FC<0
ENSG00000064655	CCOC-specific	FC<0
ENSG00000171984	CCOC-specific	FC<0
ENSG00000154639	CCOC-specific	FC<0
ENSG00000166979	CCOC-specific	FC<0
ENSG00000183778	CCOC-specific	FC<0
ENSG00000182240	CCOC-specific	FC<0
ENSG00000183844	CCOC-specific	FC<0
ENSG00000184012	CCOC-specific	FC<0
ENSG00000160183	CCOC-specific	FC<0
ENSG00000160180	CCOC-specific	FC<0
ENSG00000160181	CCOC-specific	FC<0
ENSG00000160223	CCOC-specific	FC<0
ENSG00000197077	CCOC-specific	FC<0
ENSG00000100170	CCOC-specific	FC<0
ENSG00000126016	CCOC-specific	FC<0
ENSG00000169891	CCOC-specific	FC<0
ENSG00000082458	CCOC-specific	FC<0
ENSG00000101846	CCOC-specific	FC<0
ENSG00000134243	HGSOC-specific	FC>0
ENSG00000173218	HGSOC-specific	FC>0
ENSG00000225556	HGSOC-specific	FC>0
ENSG00000185630	HGSOC-specific	FC>0
ENSG00000143324	HGSOC-specific	FC>0
ENSG00000198860	HGSOC-specific	FC>0
ENSG00000118193	HGSOC-specific	FC>0
ENSG00000116574	HGSOC-specific	FC>0
ENSG00000060642	HGSOC-specific	FC>0
ENSG00000142973	HGSOC-specific	FC>0
ENSG00000162377	HGSOC-specific	FC>0
ENSG00000162378	HGSOC-specific	FC>0
ENSG00000116209	HGSOC-specific	FC>0
ENSG00000162396	HGSOC-specific	FC>0
ENSG00000184292	HGSOC-specific	FC>0
ENSG00000162607	HGSOC-specific	FC>0
ENSG00000185483	HGSOC-specific	FC>0
ENSG00000171612	HGSOC-specific	FC>0
ENSG00000125630	HGSOC-specific	FC>0
ENSG00000138382	HGSOC-specific	FC>0
ENSG00000138385	HGSOC-specific	FC>0
ENSG00000144362	HGSOC-specific	FC>0
ENSG00000128652	HGSOC-specific	FC>0
ENSG00000128654	HGSOC-specific	FC>0
ENSG00000196659	HGSOC-specific	FC>0
ENSG00000197557	HGSOC-specific	FC>0
ENSG00000061676	HGSOC-specific	FC>0
ENSG00000151690	HGSOC-specific	FC>0
ENSG00000189362	HGSOC-specific	FC>0
ENSG00000138386	HGSOC-specific	FC>0
ENSG00000115993	HGSOC-specific	FC>0
ENSG00000079308	HGSOC-specific	FC>0
ENSG00000171150	HGSOC-specific	FC>0
ENSG00000162869	HGSOC-specific	FC>0
ENSG00000143995	HGSOC-specific	FC>0
ENSG00000196776	HGSOC-specific	FC>0
ENSG00000114209	HGSOC-specific	FC>0
ENSG00000144959	HGSOC-specific	FC>0
ENSG00000177565	HGSOC-specific	FC>0
ENSG00000073849	HGSOC-specific	FC>0
ENSG00000196083	HGSOC-specific	FC>0
ENSG00000173950	HGSOC-specific	FC>0
ENSG00000163605	HGSOC-specific	FC>0
ENSG00000170390	HGSOC-specific	FC>0
ENSG00000184160	HGSOC-specific	FC>0
ENSG00000065882	HGSOC-specific	FC>0
ENSG00000084093	HGSOC-specific	FC>0
ENSG00000169248	HGSOC-specific	FC>0
ENSG00000169245	HGSOC-specific	FC>0
ENSG00000138772	HGSOC-specific	FC>0
ENSG00000112761	HGSOC-specific	FC>0
ENSG00000124523	HGSOC-specific	FC>0
ENSG00000146411	HGSOC-specific	FC>0
ENSG00000145990	HGSOC-specific	FC>0
ENSG00000050393	HGSOC-specific	FC>0
ENSG00000051620	HGSOC-specific	FC>0
ENSG00000137198	HGSOC-specific	FC>0
ENSG00000137393	HGSOC-specific	FC>0
ENSG00000124532	HGSOC-specific	FC>0
ENSG00000112343	HGSOC-specific	FC>0
ENSG00000071243	HGSOC-specific	FC>0
ENSG00000106344	HGSOC-specific	FC>0
ENSG00000174697	HGSOC-specific	FC>0
ENSG00000080802	HGSOC-specific	FC>0
ENSG00000164647	HGSOC-specific	FC>0
ENSG00000221909	HGSOC-specific	FC>0
ENSG00000156804	HGSOC-specific	FC>0
ENSG00000137154	HGSOC-specific	FC>0
ENSG00000107341	HGSOC-specific	FC>0
ENSG00000135069	HGSOC-specific	FC>0
ENSG00000170430	HGSOC-specific	FC>0
ENSG00000165626	HGSOC-specific	FC>0
ENSG00000065675	HGSOC-specific	FC>0
ENSG00000095713	HGSOC-specific	FC>0
ENSG00000137642	HGSOC-specific	FC>0
ENSG00000177054	HGSOC-specific	FC>0
ENSG00000156587	HGSOC-specific	FC>0
ENSG00000087884	HGSOC-specific	FC>0
ENSG00000033327	HGSOC-specific	FC>0
ENSG00000183150	HGSOC-specific	FC>0
ENSG00000246705	HGSOC-specific	FC>0
ENSG00000111348	HGSOC-specific	FC>0
ENSG00000166896	HGSOC-specific	FC>0
ENSG00000183087	HGSOC-specific	FC>0
ENSG00000151322	HGSOC-specific	FC>0
ENSG00000100522	HGSOC-specific	FC>0
ENSG00000178974	HGSOC-specific	FC>0
ENSG00000197555	HGSOC-specific	FC>0
ENSG00000119616	HGSOC-specific	FC>0
ENSG00000140022	HGSOC-specific	FC>0
ENSG00000138594	HGSOC-specific	FC>0
ENSG00000166938	HGSOC-specific	FC>0
ENSG00000187720	HGSOC-specific	FC>0
ENSG00000176463	HGSOC-specific	FC>0
ENSG00000184828	HGSOC-specific	FC>0
ENSG00000017797	HGSOC-specific	FC>0
ENSG00000160321	HGSOC-specific	FC>0
ENSG00000213965	HGSOC-specific	FC>0
ENSG00000153896	HGSOC-specific	FC>0
ENSG00000101463	HGSOC-specific	FC>0
ENSG00000101134	HGSOC-specific	FC>0
ENSG00000156299	HGSOC-specific	FC>0
ENSG00000196459	HGSOC-specific	FC>0
ENSG00000198759	HGSOC-specific	FC>0
ENSG00000101825	HGSOC-specific	FC>0
ENSG00000183943	HGSOC-specific	FC>0
ENSG00000198758	HGSOC-specific	FC<0
ENSG00000197106	HGSOC-specific	FC<0
ENSG00000143061	HGSOC-specific	FC<0
ENSG00000092607	HGSOC-specific	FC<0
ENSG00000174827	HGSOC-specific	FC<0
ENSG00000159409	HGSOC-specific	FC<0
ENSG00000178796	HGSOC-specific	FC<0
ENSG00000197747	HGSOC-specific	FC<0
ENSG00000160781	HGSOC-specific	FC<0
ENSG00000187800	HGSOC-specific	FC<0
ENSG00000132906	HGSOC-specific	FC<0
ENSG00000171722	HGSOC-specific	FC<0
ENSG00000198734	HGSOC-specific	FC<0
ENSG00000142619	HGSOC-specific	FC<0
ENSG00000142623	HGSOC-specific	FC<0
ENSG00000162783	HGSOC-specific	FC<0
ENSG00000158786	HGSOC-specific	FC<0
ENSG00000117245	HGSOC-specific	FC<0
ENSG00000158825	HGSOC-specific	FC<0
ENSG00000143469	HGSOC-specific	FC<0
ENSG00000123684	HGSOC-specific	FC<0
ENSG00000117697	HGSOC-specific	FC<0
ENSG00000123685	HGSOC-specific	FC<0
ENSG00000162552	HGSOC-specific	FC<0
ENSG00000177614	HGSOC-specific	FC<0
ENSG00000116962	HGSOC-specific	FC<0
ENSG00000142661	HGSOC-specific	FC<0
ENSG00000090273	HGSOC-specific	FC<0
ENSG00000175793	HGSOC-specific	FC<0
ENSG00000198746	HGSOC-specific	FC<0
ENSG00000130766	HGSOC-specific	FC<0
ENSG00000168528	HGSOC-specific	FC<0
ENSG00000142910	HGSOC-specific	FC<0
ENSG00000189433	HGSOC-specific	FC<0
ENSG00000164007	HGSOC-specific	FC<0
ENSG00000198198	HGSOC-specific	FC<0
ENSG00000269113	HGSOC-specific	FC<0
ENSG00000085840	HGSOC-specific	FC<0
ENSG00000162383	HGSOC-specific	FC<0
ENSG00000116675	HGSOC-specific	FC<0
ENSG00000143036	HGSOC-specific	FC<0
ENSG00000170485	HGSOC-specific	FC<0
ENSG00000198914	HGSOC-specific	FC<0
ENSG00000198203	HGSOC-specific	FC<0
ENSG00000153208	HGSOC-specific	FC<0
ENSG00000115112	HGSOC-specific	FC<0
ENSG00000136717	HGSOC-specific	FC<0
ENSG00000115718	HGSOC-specific	FC<0
ENSG00000163166	HGSOC-specific	FC<0
ENSG00000136002	HGSOC-specific	FC<0
ENSG00000007001	HGSOC-specific	FC<0
ENSG00000198648	HGSOC-specific	FC<0
ENSG00000188452	HGSOC-specific	FC<0
ENSG00000119042	HGSOC-specific	FC<0
ENSG00000115884	HGSOC-specific	FC<0
ENSG00000173166	HGSOC-specific	FC<0
ENSG00000143869	HGSOC-specific	FC<0
ENSG00000163499	HGSOC-specific	FC<0
ENSG00000163501	HGSOC-specific	FC<0
ENSG00000124003	HGSOC-specific	FC<0
ENSG00000152056	HGSOC-specific	FC<0
ENSG00000081052	HGSOC-specific	FC<0
ENSG00000153823	HGSOC-specific	FC<0
ENSG00000187957	HGSOC-specific	FC<0
ENSG00000204128	HGSOC-specific	FC<0
ENSG00000132326	HGSOC-specific	FC<0
ENSG00000142330	HGSOC-specific	FC<0
ENSG00000178623	HGSOC-specific	FC<0
ENSG00000115694	HGSOC-specific	FC<0
ENSG00000168397	HGSOC-specific	FC<0
ENSG00000171303	HGSOC-specific	FC<0
ENSG00000173557	HGSOC-specific	FC<0
ENSG00000158125	HGSOC-specific	FC<0
ENSG00000162878	HGSOC-specific	FC<0
ENSG00000205086	HGSOC-specific	FC<0
ENSG00000171126	HGSOC-specific	FC<0
ENSG00000057935	HGSOC-specific	FC<0
ENSG00000116016	HGSOC-specific	FC<0
ENSG00000196975	HGSOC-specific	FC<0
ENSG00000087338	HGSOC-specific	FC<0
ENSG00000163060	HGSOC-specific	FC<0
ENSG00000144802	HGSOC-specific	FC<0
ENSG00000144824	HGSOC-specific	FC<0
ENSG00000031081	HGSOC-specific	FC<0
ENSG00000036828	HGSOC-specific	FC<0
ENSG00000179348	HGSOC-specific	FC<0
ENSG00000144711	HGSOC-specific	FC<0
ENSG00000154764	HGSOC-specific	FC<0
ENSG00000131389	HGSOC-specific	FC<0
ENSG00000250588	HGSOC-specific	FC<0
ENSG00000114248	HGSOC-specific	FC<0
ENSG00000173890	HGSOC-specific	FC<0
ENSG00000244405	HGSOC-specific	FC<0
ENSG00000186001	HGSOC-specific	FC<0
ENSG00000144681	HGSOC-specific	FC<0
ENSG00000163788	HGSOC-specific	FC<0
ENSG00000179152	HGSOC-specific	FC<0
ENSG00000160801	HGSOC-specific	FC<0
ENSG00000023330	HGSOC-specific	FC<0
ENSG00000055955	HGSOC-specific	FC<0
ENSG00000248592	HGSOC-specific	FC<0
ENSG00000272573	HGSOC-specific	FC<0
ENSG00000213533	HGSOC-specific	FC<0
ENSG00000198643	HGSOC-specific	FC<0
ENSG00000163618	HGSOC-specific	FC<0
ENSG00000164093	HGSOC-specific	FC<0
ENSG00000163945	HGSOC-specific	FC<0
ENSG00000109452	HGSOC-specific	FC<0
ENSG00000052795	HGSOC-specific	FC<0
ENSG00000171497	HGSOC-specific	FC<0
ENSG00000007062	HGSOC-specific	FC<0
ENSG00000137441	HGSOC-specific	FC<0
ENSG00000154447	HGSOC-specific	FC<0
ENSG00000068078	HGSOC-specific	FC<0
ENSG00000109606	HGSOC-specific	FC<0
ENSG00000074211	HGSOC-specific	FC<0
ENSG00000173597	HGSOC-specific	FC<0
ENSG00000145287	HGSOC-specific	FC<0
ENSG00000185477	HGSOC-specific	FC<0
ENSG00000151422	HGSOC-specific	FC<0
ENSG00000113504	HGSOC-specific	FC<0
ENSG00000092421	HGSOC-specific	FC<0
ENSG00000064652	HGSOC-specific	FC<0
ENSG00000205302	HGSOC-specific	FC<0
ENSG00000152705	HGSOC-specific	FC<0
ENSG00000183876	HGSOC-specific	FC<0
ENSG00000113249	HGSOC-specific	FC<0
ENSG00000145850	HGSOC-specific	FC<0
ENSG00000120149	HGSOC-specific	FC<0
ENSG00000160867	HGSOC-specific	FC<0
ENSG00000169220	HGSOC-specific	FC<0
ENSG00000169223	HGSOC-specific	FC<0
ENSG00000066230	HGSOC-specific	FC<0
ENSG00000035499	HGSOC-specific	FC<0
ENSG00000157107	HGSOC-specific	FC<0
ENSG00000157111	HGSOC-specific	FC<0
ENSG00000152380	HGSOC-specific	FC<0
ENSG00000189127	HGSOC-specific	FC<0
ENSG00000173221	HGSOC-specific	FC<0
ENSG00000112246	HGSOC-specific	FC<0
ENSG00000153157	HGSOC-specific	FC<0
ENSG00000111859	HGSOC-specific	FC<0
ENSG00000152894	HGSOC-specific	FC<0
ENSG00000137273	HGSOC-specific	FC<0
ENSG00000175048	HGSOC-specific	FC<0
ENSG00000130340	HGSOC-specific	FC<0
ENSG00000146433	HGSOC-specific	FC<0
ENSG00000092820	HGSOC-specific	FC<0
ENSG00000146477	HGSOC-specific	FC<0
ENSG00000026297	HGSOC-specific	FC<0
ENSG00000213066	HGSOC-specific	FC<0
ENSG00000112584	HGSOC-specific	FC<0
ENSG00000198719	HGSOC-specific	FC<0
ENSG00000189325	HGSOC-specific	FC<0
ENSG00000124762	HGSOC-specific	FC<0
ENSG00000255587	HGSOC-specific	FC<0
ENSG00000153294	HGSOC-specific	FC<0
ENSG00000164393	HGSOC-specific	FC<0
ENSG00000170927	HGSOC-specific	FC<0
ENSG00000096093	HGSOC-specific	FC<0
ENSG00000168143	HGSOC-specific	FC<0
ENSG00000168830	HGSOC-specific	FC<0
ENSG00000164411	HGSOC-specific	FC<0
ENSG00000087085	HGSOC-specific	FC<0
ENSG00000205277	HGSOC-specific	FC<0
ENSG00000189056	HGSOC-specific	FC<0
ENSG00000091128	HGSOC-specific	FC<0
ENSG00000091136	HGSOC-specific	FC<0
ENSG00000105976	HGSOC-specific	FC<0
ENSG00000006747	HGSOC-specific	FC<0
ENSG00000198074	HGSOC-specific	FC<0
ENSG00000205060	HGSOC-specific	FC<0
ENSG00000261115	HGSOC-specific	FC<0
ENSG00000002726	HGSOC-specific	FC<0
ENSG00000164778	HGSOC-specific	FC<0
ENSG00000164855	HGSOC-specific	FC<0
ENSG00000164880	HGSOC-specific	FC<0
ENSG00000198517	HGSOC-specific	FC<0
ENSG00000130675	HGSOC-specific	FC<0
ENSG00000196335	HGSOC-specific	FC<0
ENSG00000005020	HGSOC-specific	FC<0
ENSG00000078399	HGSOC-specific	FC<0
ENSG00000105991	HGSOC-specific	FC<0
ENSG00000105996	HGSOC-specific	FC<0
ENSG00000105997	HGSOC-specific	FC<0
ENSG00000106004	HGSOC-specific	FC<0
ENSG00000106006	HGSOC-specific	FC<0
ENSG00000122592	HGSOC-specific	FC<0
ENSG00000197576	HGSOC-specific	FC<0
ENSG00000253293	HGSOC-specific	FC<0
ENSG00000106031	HGSOC-specific	FC<0
ENSG00000146592	HGSOC-specific	FC<0
ENSG00000240583	HGSOC-specific	FC<0
ENSG00000197461	HGSOC-specific	FC<0
ENSG00000146678	HGSOC-specific	FC<0
ENSG00000183696	HGSOC-specific	FC<0
ENSG00000169902	HGSOC-specific	FC<0
ENSG00000003147	HGSOC-specific	FC<0
ENSG00000006377	HGSOC-specific	FC<0
ENSG00000105880	HGSOC-specific	FC<0
ENSG00000104490	HGSOC-specific	FC<0
ENSG00000079459	HGSOC-specific	FC<0
ENSG00000136574	HGSOC-specific	FC<0
ENSG00000104419	HGSOC-specific	FC<0
ENSG00000167656	HGSOC-specific	FC<0
ENSG00000177335	HGSOC-specific	FC<0
ENSG00000003987	HGSOC-specific	FC<0
ENSG00000003989	HGSOC-specific	FC<0
ENSG00000155975	HGSOC-specific	FC<0
ENSG00000182372	HGSOC-specific	FC<0
ENSG00000147408	HGSOC-specific	FC<0
ENSG00000130227	HGSOC-specific	FC<0
ENSG00000158806	HGSOC-specific	FC<0
ENSG00000158815	HGSOC-specific	FC<0
ENSG00000158856	HGSOC-specific	FC<0
ENSG00000158863	HGSOC-specific	FC<0
ENSG00000168487	HGSOC-specific	FC<0
ENSG00000168453	HGSOC-specific	FC<0
ENSG00000158941	HGSOC-specific	FC<0
ENSG00000241852	HGSOC-specific	FC<0
ENSG00000008853	HGSOC-specific	FC<0
ENSG00000120889	HGSOC-specific	FC<0
ENSG00000173530	HGSOC-specific	FC<0
ENSG00000147457	HGSOC-specific	FC<0
ENSG00000173535	HGSOC-specific	FC<0
ENSG00000147454	HGSOC-specific	FC<0
ENSG00000197217	HGSOC-specific	FC<0
ENSG00000147459	HGSOC-specific	FC<0
ENSG00000240694	HGSOC-specific	FC<0
ENSG00000134014	HGSOC-specific	FC<0
ENSG00000197892	HGSOC-specific	FC<0
ENSG00000157110	HGSOC-specific	FC<0
ENSG00000104332	HGSOC-specific	FC<0
ENSG00000158669	HGSOC-specific	FC<0
ENSG00000029534	HGSOC-specific	FC<0
ENSG00000082556	HGSOC-specific	FC<0
ENSG00000147509	HGSOC-specific	FC<0
ENSG00000120992	HGSOC-specific	FC<0
ENSG00000261787	HGSOC-specific	FC<0
ENSG00000104343	HGSOC-specific	FC<0
ENSG00000164749	HGSOC-specific	FC<0
ENSG00000147586	HGSOC-specific	FC<0
ENSG00000147324	HGSOC-specific	FC<0
ENSG00000104626	HGSOC-specific	FC<0
ENSG00000173281	HGSOC-specific	FC<0
ENSG00000104312	HGSOC-specific	FC<0
ENSG00000164941	HGSOC-specific	FC<0
ENSG00000175305	HGSOC-specific	FC<0
ENSG00000178919	HGSOC-specific	FC<0
ENSG00000106799	HGSOC-specific	FC<0
ENSG00000070159	HGSOC-specific	FC<0
ENSG00000106927	HGSOC-specific	FC<0
ENSG00000136883	HGSOC-specific	FC<0
ENSG00000196739	HGSOC-specific	FC<0
ENSG00000165269	HGSOC-specific	FC<0
ENSG00000159921	HGSOC-specific	FC<0
ENSG00000119125	HGSOC-specific	FC<0
ENSG00000196730	HGSOC-specific	FC<0
ENSG00000107554	HGSOC-specific	FC<0
ENSG00000075891	HGSOC-specific	FC<0
ENSG00000138162	HGSOC-specific	FC<0
ENSG00000107679	HGSOC-specific	FC<0
ENSG00000107902	HGSOC-specific	FC<0
ENSG00000148824	HGSOC-specific	FC<0
ENSG00000203772	HGSOC-specific	FC<0
ENSG00000254536	HGSOC-specific	FC<0
ENSG00000151650	HGSOC-specific	FC<0
ENSG00000165322	HGSOC-specific	FC<0
ENSG00000198915	HGSOC-specific	FC<0
ENSG00000187134	HGSOC-specific	FC<0
ENSG00000196139	HGSOC-specific	FC<0
ENSG00000107984	HGSOC-specific	FC<0
ENSG00000170525	HGSOC-specific	FC<0
ENSG00000108187	HGSOC-specific	FC<0
ENSG00000148634	HGSOC-specific	FC<0
ENSG00000108242	HGSOC-specific	FC<0
ENSG00000119969	HGSOC-specific	FC<0
ENSG00000138109	HGSOC-specific	FC<0
ENSG00000165841	HGSOC-specific	FC<0
ENSG00000110315	HGSOC-specific	FC<0
ENSG00000117983	HGSOC-specific	FC<0
ENSG00000183020	HGSOC-specific	FC<0
ENSG00000198788	HGSOC-specific	FC<0
ENSG00000184956	HGSOC-specific	FC<0
ENSG00000137648	HGSOC-specific	FC<0
ENSG00000133808	HGSOC-specific	FC<0
ENSG00000110063	HGSOC-specific	FC<0
ENSG00000110786	HGSOC-specific	FC<0
ENSG00000053918	HGSOC-specific	FC<0
ENSG00000176148	HGSOC-specific	FC<0
ENSG00000166016	HGSOC-specific	FC<0
ENSG00000180210	HGSOC-specific	FC<0
ENSG00000166900	HGSOC-specific	FC<0
ENSG00000134827	HGSOC-specific	FC<0
ENSG00000166959	HGSOC-specific	FC<0
ENSG00000179532	HGSOC-specific	FC<0
ENSG00000110719	HGSOC-specific	FC<0
ENSG00000172927	HGSOC-specific	FC<0
ENSG00000162105	HGSOC-specific	FC<0
ENSG00000175538	HGSOC-specific	FC<0
ENSG00000166471	HGSOC-specific	FC<0
ENSG00000166483	HGSOC-specific	FC<0
ENSG00000139354	HGSOC-specific	FC<0
ENSG00000136048	HGSOC-specific	FC<0
ENSG00000235162	HGSOC-specific	FC<0
ENSG00000111199	HGSOC-specific	FC<0
ENSG00000139437	HGSOC-specific	FC<0
ENSG00000088992	HGSOC-specific	FC<0
ENSG00000135100	HGSOC-specific	FC<0
ENSG00000157895	HGSOC-specific	FC<0
ENSG00000175727	HGSOC-specific	FC<0
ENSG00000130787	HGSOC-specific	FC<0
ENSG00000090975	HGSOC-specific	FC<0
ENSG00000139364	HGSOC-specific	FC<0
ENSG00000182870	HGSOC-specific	FC<0
ENSG00000151067	HGSOC-specific	FC<0
ENSG00000130038	HGSOC-specific	FC<0
ENSG00000066084	HGSOC-specific	FC<0
ENSG00000037965	HGSOC-specific	FC<0
ENSG00000123388	HGSOC-specific	FC<0
ENSG00000180806	HGSOC-specific	FC<0
ENSG00000180818	HGSOC-specific	FC<0
ENSG00000197757	HGSOC-specific	FC<0
ENSG00000111087	HGSOC-specific	FC<0
ENSG00000135454	HGSOC-specific	FC<0
ENSG00000135502	HGSOC-specific	FC<0
ENSG00000139269	HGSOC-specific	FC<0
ENSG00000155980	HGSOC-specific	FC<0
ENSG00000139044	HGSOC-specific	FC<0
ENSG00000111490	HGSOC-specific	FC<0
ENSG00000111665	HGSOC-specific	FC<0
ENSG00000111671	HGSOC-specific	FC<0
ENSG00000111732	HGSOC-specific	FC<0
ENSG00000166532	HGSOC-specific	FC<0
ENSG00000197614	HGSOC-specific	FC<0
ENSG00000204442	HGSOC-specific	FC<0
ENSG00000139832	HGSOC-specific	FC<0
ENSG00000068650	HGSOC-specific	FC<0
ENSG00000126217	HGSOC-specific	FC<0
ENSG00000153531	HGSOC-specific	FC<0
ENSG00000150403	HGSOC-specific	FC<0
ENSG00000182957	HGSOC-specific	FC<0
ENSG00000139515	HGSOC-specific	FC<0
ENSG00000165556	HGSOC-specific	FC<0
ENSG00000122025	HGSOC-specific	FC<0
ENSG00000150893	HGSOC-specific	FC<0
ENSG00000123191	HGSOC-specific	FC<0
ENSG00000088386	HGSOC-specific	FC<0
ENSG00000197119	HGSOC-specific	FC<0
ENSG00000166126	HGSOC-specific	FC<0
ENSG00000198752	HGSOC-specific	FC<0
ENSG00000066735	HGSOC-specific	FC<0
ENSG00000185100	HGSOC-specific	FC<0
ENSG00000179364	HGSOC-specific	FC<0
ENSG00000182979	HGSOC-specific	FC<0
ENSG00000184887	HGSOC-specific	FC<0
ENSG00000185024	HGSOC-specific	FC<0
ENSG00000092068	HGSOC-specific	FC<0
ENSG00000198807	HGSOC-specific	FC<0
ENSG00000100644	HGSOC-specific	FC<0
ENSG00000100558	HGSOC-specific	FC<0
ENSG00000054690	HGSOC-specific	FC<0
ENSG00000198133	HGSOC-specific	FC<0
ENSG00000187097	HGSOC-specific	FC<0
ENSG00000100665	HGSOC-specific	FC<0
ENSG00000196136	HGSOC-specific	FC<0
ENSG00000273259	HGSOC-specific	FC<0
ENSG00000133937	HGSOC-specific	FC<0
ENSG00000140479	HGSOC-specific	FC<0
ENSG00000182256	HGSOC-specific	FC<0
ENSG00000104059	HGSOC-specific	FC<0
ENSG00000168907	HGSOC-specific	FC<0
ENSG00000166920	HGSOC-specific	FC<0
ENSG00000166450	HGSOC-specific	FC<0
ENSG00000157470	HGSOC-specific	FC<0
ENSG00000157483	HGSOC-specific	FC<0
ENSG00000140297	HGSOC-specific	FC<0
ENSG00000129003	HGSOC-specific	FC<0
ENSG00000198535	HGSOC-specific	FC<0
ENSG00000205502	HGSOC-specific	FC<0
ENSG00000186198	HGSOC-specific	FC<0
ENSG00000157890	HGSOC-specific	FC<0
ENSG00000166949	HGSOC-specific	FC<0
ENSG00000137819	HGSOC-specific	FC<0
ENSG00000251209	HGSOC-specific	FC<0
ENSG00000189067	HGSOC-specific	FC<0
ENSG00000116176	HGSOC-specific	FC<0
ENSG00000196557	HGSOC-specific	FC<0
ENSG00000069764	HGSOC-specific	FC<0
ENSG00000170537	HGSOC-specific	FC<0
ENSG00000103316	HGSOC-specific	FC<0
ENSG00000175311	HGSOC-specific	FC<0
ENSG00000166828	HGSOC-specific	FC<0
ENSG00000168447	HGSOC-specific	FC<0
ENSG00000077235	HGSOC-specific	FC<0
ENSG00000077238	HGSOC-specific	FC<0
ENSG00000059122	HGSOC-specific	FC<0
ENSG00000005001	HGSOC-specific	FC<0
ENSG00000126602	HGSOC-specific	FC<0
ENSG00000188827	HGSOC-specific	FC<0
ENSG00000168096	HGSOC-specific	FC<0
ENSG00000121281	HGSOC-specific	FC<0
ENSG00000177508	HGSOC-specific	FC<0
ENSG00000007541	HGSOC-specific	FC<0
ENSG00000090565	HGSOC-specific	FC<0
ENSG00000103326	HGSOC-specific	FC<0
ENSG00000127578	HGSOC-specific	FC<0
ENSG00000127580	HGSOC-specific	FC<0
ENSG00000129925	HGSOC-specific	FC<0
ENSG00000140983	HGSOC-specific	FC<0
ENSG00000161996	HGSOC-specific	FC<0
ENSG00000197562	HGSOC-specific	FC<0
ENSG00000198373	HGSOC-specific	FC<0
ENSG00000157353	HGSOC-specific	FC<0
ENSG00000168404	HGSOC-specific	FC<0
ENSG00000166446	HGSOC-specific	FC<0
ENSG00000140905	HGSOC-specific	FC<0
ENSG00000064270	HGSOC-specific	FC<0
ENSG00000140955	HGSOC-specific	FC<0
ENSG00000103168	HGSOC-specific	FC<0
ENSG00000135709	HGSOC-specific	FC<0
ENSG00000153786	HGSOC-specific	FC<0
ENSG00000154102	HGSOC-specific	FC<0
ENSG00000140968	HGSOC-specific	FC<0
ENSG00000179588	HGSOC-specific	FC<0
ENSG00000176715	HGSOC-specific	FC<0
ENSG00000197912	HGSOC-specific	FC<0
ENSG00000185324	HGSOC-specific	FC<0
ENSG00000015413	HGSOC-specific	FC<0
ENSG00000167523	HGSOC-specific	FC<0
ENSG00000181031	HGSOC-specific	FC<0
ENSG00000108551	HGSOC-specific	FC<0
ENSG00000108591	HGSOC-specific	FC<0
ENSG00000141258	HGSOC-specific	FC<0
ENSG00000141068	HGSOC-specific	FC<0
ENSG00000007216	HGSOC-specific	FC<0
ENSG00000076351	HGSOC-specific	FC<0
ENSG00000109072	HGSOC-specific	FC<0
ENSG00000076382	HGSOC-specific	FC<0
ENSG00000109111	HGSOC-specific	FC<0
ENSG00000141298	HGSOC-specific	FC<0
ENSG00000108582	HGSOC-specific	FC<0
ENSG00000040531	HGSOC-specific	FC<0
ENSG00000067191	HGSOC-specific	FC<0
ENSG00000131748	HGSOC-specific	FC<0
ENSG00000161395	HGSOC-specific	FC<0
ENSG00000167258	HGSOC-specific	FC<0
ENSG00000173991	HGSOC-specific	FC<0
ENSG00000131473	HGSOC-specific	FC<0
ENSG00000141698	HGSOC-specific	FC<0
ENSG00000168259	HGSOC-specific	FC<0
ENSG00000173786	HGSOC-specific	FC<0
ENSG00000173805	HGSOC-specific	FC<0
ENSG00000178502	HGSOC-specific	FC<0
ENSG00000033627	HGSOC-specific	FC<0
ENSG00000037042	HGSOC-specific	FC<0
ENSG00000068120	HGSOC-specific	FC<0
ENSG00000068137	HGSOC-specific	FC<0
ENSG00000108784	HGSOC-specific	FC<0
ENSG00000108786	HGSOC-specific	FC<0
ENSG00000108788	HGSOC-specific	FC<0
ENSG00000126581	HGSOC-specific	FC<0
ENSG00000131462	HGSOC-specific	FC<0
ENSG00000131470	HGSOC-specific	FC<0
ENSG00000091947	HGSOC-specific	FC<0
ENSG00000108852	HGSOC-specific	FC<0
ENSG00000131096	HGSOC-specific	FC<0
ENSG00000161653	HGSOC-specific	FC<0
ENSG00000141503	HGSOC-specific	FC<0
ENSG00000182853	HGSOC-specific	FC<0
ENSG00000136436	HGSOC-specific	FC<0
ENSG00000159184	HGSOC-specific	FC<0
ENSG00000159202	HGSOC-specific	FC<0
ENSG00000159210	HGSOC-specific	FC<0
ENSG00000159217	HGSOC-specific	FC<0
ENSG00000167080	HGSOC-specific	FC<0
ENSG00000006282	HGSOC-specific	FC<0
ENSG00000108846	HGSOC-specific	FC<0
ENSG00000136457	HGSOC-specific	FC<0
ENSG00000167107	HGSOC-specific	FC<0
ENSG00000008294	HGSOC-specific	FC<0
ENSG00000011260	HGSOC-specific	FC<0
ENSG00000121064	HGSOC-specific	FC<0
ENSG00000153944	HGSOC-specific	FC<0
ENSG00000136492	HGSOC-specific	FC<0
ENSG00000198909	HGSOC-specific	FC<0
ENSG00000108654	HGSOC-specific	FC<0
ENSG00000108854	HGSOC-specific	FC<0
ENSG00000069188	HGSOC-specific	FC<0
ENSG00000073350	HGSOC-specific	FC<0
ENSG00000108469	HGSOC-specific	FC<0
ENSG00000177728	HGSOC-specific	FC<0
ENSG00000204323	HGSOC-specific	FC<0
ENSG00000259120	HGSOC-specific	FC<0
ENSG00000266714	HGSOC-specific	FC<0
ENSG00000129657	HGSOC-specific	FC<0
ENSG00000167889	HGSOC-specific	FC<0
ENSG00000167280	HGSOC-specific	FC<0
ENSG00000157637	HGSOC-specific	FC<0
ENSG00000185332	HGSOC-specific	FC<0
ENSG00000169727	HGSOC-specific	FC<0
ENSG00000141556	HGSOC-specific	FC<0
ENSG00000141580	HGSOC-specific	FC<0
ENSG00000125434	HGSOC-specific	FC<0
ENSG00000272636	HGSOC-specific	FC<0
ENSG00000159842	HGSOC-specific	FC<0
ENSG00000141449	HGSOC-specific	FC<0
ENSG00000101752	HGSOC-specific	FC<0
ENSG00000158201	HGSOC-specific	FC<0
ENSG00000168234	HGSOC-specific	FC<0
ENSG00000177426	HGSOC-specific	FC<0
ENSG00000170579	HGSOC-specific	FC<0
ENSG00000066926	HGSOC-specific	FC<0
ENSG00000119547	HGSOC-specific	FC<0
ENSG00000134444	HGSOC-specific	FC<0
ENSG00000141655	HGSOC-specific	FC<0
ENSG00000187773	HGSOC-specific	FC<0
ENSG00000173482	HGSOC-specific	FC<0
ENSG00000080511	HGSOC-specific	FC<0
ENSG00000080573	HGSOC-specific	FC<0
ENSG00000130158	HGSOC-specific	FC<0
ENSG00000213999	HGSOC-specific	FC<0
ENSG00000021488	HGSOC-specific	FC<0
ENSG00000124302	HGSOC-specific	FC<0
ENSG00000161265	HGSOC-specific	FC<0
ENSG00000161243	HGSOC-specific	FC<0
ENSG00000188505	HGSOC-specific	FC<0
ENSG00000090924	HGSOC-specific	FC<0
ENSG00000105219	HGSOC-specific	FC<0
ENSG00000105221	HGSOC-specific	FC<0
ENSG00000130758	HGSOC-specific	FC<0
ENSG00000105255	HGSOC-specific	FC<0
ENSG00000177191	HGSOC-specific	FC<0
ENSG00000007306	HGSOC-specific	FC<0
ENSG00000079385	HGSOC-specific	FC<0
ENSG00000079435	HGSOC-specific	FC<0
ENSG00000176531	HGSOC-specific	FC<0
ENSG00000073008	HGSOC-specific	FC<0
ENSG00000216588	HGSOC-specific	FC<0
ENSG00000104859	HGSOC-specific	FC<0
ENSG00000104866	HGSOC-specific	FC<0
ENSG00000125744	HGSOC-specific	FC<0
ENSG00000105443	HGSOC-specific	FC<0
ENSG00000105464	HGSOC-specific	FC<0
ENSG00000142235	HGSOC-specific	FC<0
ENSG00000087076	HGSOC-specific	FC<0
ENSG00000104852	HGSOC-specific	FC<0
ENSG00000104863	HGSOC-specific	FC<0
ENSG00000130528	HGSOC-specific	FC<0
ENSG00000130529	HGSOC-specific	FC<0
ENSG00000177380	HGSOC-specific	FC<0
ENSG00000187116	HGSOC-specific	FC<0
ENSG00000099822	HGSOC-specific	FC<0
ENSG00000080031	HGSOC-specific	FC<0
ENSG00000105063	HGSOC-specific	FC<0
ENSG00000125503	HGSOC-specific	FC<0
ENSG00000180089	HGSOC-specific	FC<0
ENSG00000156413	HGSOC-specific	FC<0
ENSG00000196209	HGSOC-specific	FC<0
ENSG00000178726	HGSOC-specific	FC<0
ENSG00000197586	HGSOC-specific	FC<0
ENSG00000149451	HGSOC-specific	FC<0
ENSG00000132793	HGSOC-specific	FC<0
ENSG00000174306	HGSOC-specific	FC<0
ENSG00000101076	HGSOC-specific	FC<0
ENSG00000124194	HGSOC-specific	FC<0
ENSG00000101074	HGSOC-specific	FC<0
ENSG00000124151	HGSOC-specific	FC<0
ENSG00000196562	HGSOC-specific	FC<0
ENSG00000124198	HGSOC-specific	FC<0
ENSG00000124216	HGSOC-specific	FC<0
ENSG00000101187	HGSOC-specific	FC<0
ENSG00000075043	HGSOC-specific	FC<0
ENSG00000101152	HGSOC-specific	FC<0
ENSG00000198276	HGSOC-specific	FC<0
ENSG00000243509	HGSOC-specific	FC<0
ENSG00000125845	HGSOC-specific	FC<0
ENSG00000101276	HGSOC-specific	FC<0
ENSG00000142197	HGSOC-specific	FC<0
ENSG00000159261	HGSOC-specific	FC<0
ENSG00000159263	HGSOC-specific	FC<0
ENSG00000183145	HGSOC-specific	FC<0
ENSG00000184012	HGSOC-specific	FC<0
ENSG00000160190	HGSOC-specific	FC<0
ENSG00000160191	HGSOC-specific	FC<0
ENSG00000182902	HGSOC-specific	FC<0
ENSG00000100033	HGSOC-specific	FC<0
ENSG00000183628	HGSOC-specific	FC<0
ENSG00000099949	HGSOC-specific	FC<0
ENSG00000183773	HGSOC-specific	FC<0
ENSG00000241973	HGSOC-specific	FC<0
ENSG00000133460	HGSOC-specific	FC<0
ENSG00000159496	HGSOC-specific	FC<0
ENSG00000189269	HGSOC-specific	FC<0
ENSG00000100379	HGSOC-specific	FC<0
ENSG00000128309	HGSOC-specific	FC<0
ENSG00000166897	HGSOC-specific	FC<0
ENSG00000100060	HGSOC-specific	FC<0
ENSG00000100156	HGSOC-specific	FC<0
ENSG00000128298	HGSOC-specific	FC<0
ENSG00000184381	HGSOC-specific	FC<0
ENSG00000100346	HGSOC-specific	FC<0
ENSG00000100197	HGSOC-specific	FC<0
ENSG00000242247	HGSOC-specific	FC<0
ENSG00000249222	HGSOC-specific	FC<0
ENSG00000128274	HGSOC-specific	FC<0
ENSG00000100266	HGSOC-specific	FC<0
ENSG00000130540	HGSOC-specific	FC<0
ENSG00000186976	HGSOC-specific	FC<0
ENSG00000100376	HGSOC-specific	FC<0
ENSG00000077942	HGSOC-specific	FC<0
ENSG00000075275	HGSOC-specific	FC<0
ENSG00000075240	HGSOC-specific	FC<0
ENSG00000100239	HGSOC-specific	FC<0
ENSG00000100258	HGSOC-specific	FC<0
ENSG00000130489	HGSOC-specific	FC<0
ENSG00000196576	HGSOC-specific	FC<0
ENSG00000205560	HGSOC-specific	FC<0
ENSG00000100253	HGSOC-specific	FC<0
ENSG00000008735	HGSOC-specific	FC<0
ENSG00000025708	HGSOC-specific	FC<0
ENSG00000217442	HGSOC-specific	FC<0
ENSG00000251322	HGSOC-specific	FC<0
ENSG00000008086	HGSOC-specific	FC<0
ENSG00000086717	HGSOC-specific	FC<0
ENSG00000157399	HGSOC-specific	FC<0
ENSG00000050030	HGSOC-specific	FC<0
ENSG00000116299	MOC-specific	FC>0
ENSG00000143850	MOC-specific	FC>0
ENSG00000117834	MOC-specific	FC>0
ENSG00000154511	MOC-specific	FC>0
ENSG00000173614	MOC-specific	FC>0
ENSG00000071051	MOC-specific	FC>0
ENSG00000080293	MOC-specific	FC>0
ENSG00000162989	MOC-specific	FC>0
ENSG00000136542	MOC-specific	FC>0
ENSG00000163499	MOC-specific	FC>0
ENSG00000163501	MOC-specific	FC>0
ENSG00000085982	MOC-specific	FC>0
ENSG00000115694	MOC-specific	FC>0
ENSG00000069849	MOC-specific	FC>0
ENSG00000114248	MOC-specific	FC>0
ENSG00000176597	MOC-specific	FC>0
ENSG00000198643	MOC-specific	FC>0
ENSG00000174607	MOC-specific	FC>0
ENSG00000164120	MOC-specific	FC>0
ENSG00000164403	MOC-specific	FC>0
ENSG00000010030	MOC-specific	FC>0
ENSG00000198478	MOC-specific	FC>0
ENSG00000087085	MOC-specific	FC>0
ENSG00000205277	MOC-specific	FC>0
ENSG00000128578	MOC-specific	FC>0
ENSG00000158467	MOC-specific	FC>0
ENSG00000159784	MOC-specific	FC>0
ENSG00000106009	MOC-specific	FC>0
ENSG00000106012	MOC-specific	FC>0
ENSG00000197461	MOC-specific	FC>0
ENSG00000146648	MOC-specific	FC>0
ENSG00000164715	MOC-specific	FC>0
ENSG00000182197	MOC-specific	FC>0
ENSG00000214814	MOC-specific	FC>0
ENSG00000136872	MOC-specific	FC>0
ENSG00000148700	MOC-specific	FC>0
ENSG00000150594	MOC-specific	FC>0
ENSG00000107672	MOC-specific	FC>0
ENSG00000138303	MOC-specific	FC>0
ENSG00000152766	MOC-specific	FC>0
ENSG00000095585	MOC-specific	FC>0
ENSG00000150750	MOC-specific	FC>0
ENSG00000171067	MOC-specific	FC>0
ENSG00000137486	MOC-specific	FC>0
ENSG00000137491	MOC-specific	FC>0
ENSG00000137474	MOC-specific	FC>0
ENSG00000185479	MOC-specific	FC>0
ENSG00000134905	MOC-specific	FC>0
ENSG00000213995	MOC-specific	FC>0
ENSG00000122042	MOC-specific	FC>0
ENSG00000102837	MOC-specific	FC>0
ENSG00000102554	MOC-specific	FC>0
ENSG00000131323	MOC-specific	FC>0
ENSG00000100884	MOC-specific	FC>0
ENSG00000129514	MOC-specific	FC>0
ENSG00000119638	MOC-specific	FC>0
ENSG00000119640	MOC-specific	FC>0
ENSG00000119703	MOC-specific	FC>0
ENSG00000198208	MOC-specific	FC>0
ENSG00000100604	MOC-specific	FC>0
ENSG00000165959	MOC-specific	FC>0
ENSG00000137878	MOC-specific	FC>0
ENSG00000263155	MOC-specific	FC>0
ENSG00000140297	MOC-specific	FC>0
ENSG00000140526	MOC-specific	FC>0
ENSG00000103512	MOC-specific	FC>0
ENSG00000179889	MOC-specific	FC>0
ENSG00000103489	MOC-specific	FC>0
ENSG00000103534	MOC-specific	FC>0
ENSG00000013364	MOC-specific	FC>0
ENSG00000149930	MOC-specific	FC>0
ENSG00000167371	MOC-specific	FC>0
ENSG00000103549	MOC-specific	FC>0
ENSG00000176842	MOC-specific	FC>0
ENSG00000172824	MOC-specific	FC>0
ENSG00000196123	MOC-specific	FC>0
ENSG00000261609	MOC-specific	FC>0
ENSG00000204991	MOC-specific	FC>0
ENSG00000187824	MOC-specific	FC>0
ENSG00000171916	MOC-specific	FC>0
ENSG00000108797	MOC-specific	FC>0
ENSG00000167105	MOC-specific	FC>0
ENSG00000141448	MOC-specific	FC>0
ENSG00000101577	MOC-specific	FC>0
ENSG00000049759	MOC-specific	FC>0
ENSG00000206075	MOC-specific	FC>0
ENSG00000105357	MOC-specific	FC>0
ENSG00000080031	MOC-specific	FC>0
ENSG00000125999	MOC-specific	FC>0
ENSG00000101074	MOC-specific	FC>0
ENSG00000101076	MOC-specific	FC>0
ENSG00000154639	MOC-specific	FC>0
ENSG00000182240	MOC-specific	FC>0
ENSG00000183844	MOC-specific	FC>0
ENSG00000184012	MOC-specific	FC>0
ENSG00000160180	MOC-specific	FC>0
ENSG00000160181	MOC-specific	FC>0
ENSG00000160182	MOC-specific	FC>0
ENSG00000160190	MOC-specific	FC>0
ENSG00000198911	MOC-specific	FC>0
ENSG00000130939	MOC-specific	FC<0
ENSG00000173218	MOC-specific	FC<0
ENSG00000116128	MOC-specific	FC<0
ENSG00000162836	MOC-specific	FC<0
ENSG00000163141	MOC-specific	FC<0
ENSG00000143294	MOC-specific	FC<0
ENSG00000143319	MOC-specific	FC<0
ENSG00000143320	MOC-specific	FC<0
ENSG00000143321	MOC-specific	FC<0
ENSG00000117036	MOC-specific	FC<0
ENSG00000135862	MOC-specific	FC<0
ENSG00000170382	MOC-specific	FC<0
ENSG00000152104	MOC-specific	FC<0
ENSG00000135778	MOC-specific	FC<0
ENSG00000146463	MOC-specific	FC<0
ENSG00000171812	MOC-specific	FC<0
ENSG00000117481	MOC-specific	FC<0
ENSG00000132128	MOC-specific	FC<0
ENSG00000081985	MOC-specific	FC<0
ENSG00000169756	MOC-specific	FC<0
ENSG00000163006	MOC-specific	FC<0
ENSG00000153093	MOC-specific	FC<0
ENSG00000153094	MOC-specific	FC<0
ENSG00000183840	MOC-specific	FC<0
ENSG00000153086	MOC-specific	FC<0
ENSG00000187699	MOC-specific	FC<0
ENSG00000155760	MOC-specific	FC<0
ENSG00000116030	MOC-specific	FC<0
ENSG00000143878	MOC-specific	FC<0
ENSG00000138413	MOC-specific	FC<0
ENSG00000063660	MOC-specific	FC<0
ENSG00000171126	MOC-specific	FC<0
ENSG00000186265	MOC-specific	FC<0
ENSG00000144909	MOC-specific	FC<0
ENSG00000163520	MOC-specific	FC<0
ENSG00000154764	MOC-specific	FC<0
ENSG00000121864	MOC-specific	FC<0
ENSG00000114796	MOC-specific	FC<0
ENSG00000091317	MOC-specific	FC<0
ENSG00000153551	MOC-specific	FC<0
ENSG00000170293	MOC-specific	FC<0
ENSG00000178567	MOC-specific	FC<0
ENSG00000163634	MOC-specific	FC<0
ENSG00000163605	MOC-specific	FC<0
ENSG00000071282	MOC-specific	FC<0
ENSG00000180914	MOC-specific	FC<0
ENSG00000138795	MOC-specific	FC<0
ENSG00000157765	MOC-specific	FC<0
ENSG00000184160	MOC-specific	FC<0
ENSG00000118785	MOC-specific	FC<0
ENSG00000164236	MOC-specific	FC<0
ENSG00000171604	MOC-specific	FC<0
ENSG00000133710	MOC-specific	FC<0
ENSG00000156427	MOC-specific	FC<0
ENSG00000234284	MOC-specific	FC<0
ENSG00000112137	MOC-specific	FC<0
ENSG00000145979	MOC-specific	FC<0
ENSG00000145990	MOC-specific	FC<0
ENSG00000225921	MOC-specific	FC<0
ENSG00000131019	MOC-specific	FC<0
ENSG00000198729	MOC-specific	FC<0
ENSG00000146038	MOC-specific	FC<0
ENSG00000146049	MOC-specific	FC<0
ENSG00000112812	MOC-specific	FC<0
ENSG00000080007	MOC-specific	FC<0
ENSG00000203907	MOC-specific	FC<0
ENSG00000118418	MOC-specific	FC<0
ENSG00000186591	MOC-specific	FC<0
ENSG00000106484	MOC-specific	FC<0
ENSG00000128567	MOC-specific	FC<0
ENSG00000105887	MOC-specific	FC<0
ENSG00000243317	MOC-specific	FC<0
ENSG00000188883	MOC-specific	FC<0
ENSG00000171130	MOC-specific	FC<0
ENSG00000181444	MOC-specific	FC<0
ENSG00000127946	MOC-specific	FC<0
ENSG00000147676	MOC-specific	FC<0
ENSG00000178764	MOC-specific	FC<0
ENSG00000173334	MOC-specific	FC<0
ENSG00000168672	MOC-specific	FC<0
ENSG00000169436	MOC-specific	FC<0
ENSG00000184489	MOC-specific	FC<0
ENSG00000170619	MOC-specific	FC<0
ENSG00000170631	MOC-specific	FC<0
ENSG00000196150	MOC-specific	FC<0
ENSG00000197363	MOC-specific	FC<0
ENSG00000205189	MOC-specific	FC<0
ENSG00000147324	MOC-specific	FC<0
ENSG00000136842	MOC-specific	FC<0
ENSG00000136925	MOC-specific	FC<0
ENSG00000095303	MOC-specific	FC<0
ENSG00000148204	MOC-specific	FC<0
ENSG00000119522	MOC-specific	FC<0
ENSG00000107130	MOC-specific	FC<0
ENSG00000148358	MOC-specific	FC<0
ENSG00000107338	MOC-specific	FC<0
ENSG00000178445	MOC-specific	FC<0
ENSG00000165091	MOC-specific	FC<0
ENSG00000148426	MOC-specific	FC<0
ENSG00000170370	MOC-specific	FC<0
ENSG00000151893	MOC-specific	FC<0
ENSG00000066468	MOC-specific	FC<0
ENSG00000185736	MOC-specific	FC<0
ENSG00000170525	MOC-specific	FC<0
ENSG00000123243	MOC-specific	FC<0
ENSG00000165655	MOC-specific	FC<0
ENSG00000133661	MOC-specific	FC<0
ENSG00000108219	MOC-specific	FC<0
ENSG00000122378	MOC-specific	FC<0
ENSG00000165886	MOC-specific	FC<0
ENSG00000165887	MOC-specific	FC<0
ENSG00000241935	MOC-specific	FC<0
ENSG00000152578	MOC-specific	FC<0
ENSG00000109846	MOC-specific	FC<0
ENSG00000150779	MOC-specific	FC<0
ENSG00000166736	MOC-specific	FC<0
ENSG00000166741	MOC-specific	FC<0
ENSG00000110395	MOC-specific	FC<0
ENSG00000214872	MOC-specific	FC<0
ENSG00000162139	MOC-specific	FC<0
ENSG00000089250	MOC-specific	FC<0
ENSG00000111432	MOC-specific	FC<0
ENSG00000094916	MOC-specific	FC<0
ENSG00000123405	MOC-specific	FC<0
ENSG00000127334	MOC-specific	FC<0
ENSG00000171840	MOC-specific	FC<0
ENSG00000111732	MOC-specific	FC<0
ENSG00000166532	MOC-specific	FC<0
ENSG00000197614	MOC-specific	FC<0
ENSG00000119655	MOC-specific	FC<0
ENSG00000165943	MOC-specific	FC<0
ENSG00000170270	MOC-specific	FC<0
ENSG00000011114	MOC-specific	FC<0
ENSG00000182256	MOC-specific	FC<0
ENSG00000167178	MOC-specific	FC<0
ENSG00000169375	MOC-specific	FC<0
ENSG00000140511	MOC-specific	FC<0
ENSG00000140545	MOC-specific	FC<0
ENSG00000176463	MOC-specific	FC<0
ENSG00000140795	MOC-specific	FC<0
ENSG00000103449	MOC-specific	FC<0
ENSG00000232859	MOC-specific	FC<0
ENSG00000091947	MOC-specific	FC<0
ENSG00000131096	MOC-specific	FC<0
ENSG00000161653	MOC-specific	FC<0
ENSG00000108960	MOC-specific	FC<0
ENSG00000087995	MOC-specific	FC<0
ENSG00000125454	MOC-specific	FC<0
ENSG00000152242	MOC-specific	FC<0
ENSG00000134046	MOC-specific	FC<0
ENSG00000173482	MOC-specific	FC<0
ENSG00000227500	MOC-specific	FC<0
ENSG00000161277	MOC-specific	FC<0
ENSG00000181392	MOC-specific	FC<0
ENSG00000187244	MOC-specific	FC<0
ENSG00000105479	MOC-specific	FC<0
ENSG00000129451	MOC-specific	FC<0
ENSG00000167754	MOC-specific	FC<0
ENSG00000129455	MOC-specific	FC<0
ENSG00000167755	MOC-specific	FC<0
ENSG00000169035	MOC-specific	FC<0
ENSG00000269741	MOC-specific	FC<0
ENSG00000167775	MOC-specific	FC<0
ENSG00000088305	MOC-specific	FC<0
ENSG00000101444	MOC-specific	FC<0
ENSG00000125971	MOC-specific	FC<0
ENSG00000171867	MOC-specific	FC<0
ENSG00000124171	MOC-specific	FC<0
ENSG00000087510	MOC-specific	FC<0
ENSG00000101144	MOC-specific	FC<0
ENSG00000132819	MOC-specific	FC<0
ENSG00000130590	MOC-specific	FC<0
ENSG00000171703	MOC-specific	FC<0
ENSG00000160199	MOC-specific	FC<0
ENSG00000183579	MOC-specific	FC<0
ENSG00000186976	MOC-specific	FC<0
ENSG00000101916	MOC-specific	FC<0
ENSG00000171054	MOC-specific	FC<0
ENSG00000184785	MOC-specific	FC<0
ENSG00000203950	MOC-specific	FC<0
ENSG00000101825	MOC-specific	FC<0
ENSG00000183943	MOC-specific	FC<0
ENSG00000130939	Common
ENSG00000173614	Common
ENSG00000127054	Common
ENSG00000131591	Common
ENSG00000162571	Common
ENSG00000187642	Common
ENSG00000187961	Common
ENSG00000237330	Common
ENSG00000162688	Common
ENSG00000156876	Common
ENSG00000188157	Common
ENSG00000188976	Common
ENSG00000054523	Common
ENSG00000251503	Common
ENSG00000175279	Common
ENSG00000241563	Common
ENSG00000142655	Common
ENSG00000131584	Common
ENSG00000130940	Common
ENSG00000162639	Common
ENSG00000160087	Common
ENSG00000143126	Common
ENSG00000134243	Common
ENSG00000116337	Common
ENSG00000134202	Common
ENSG00000198758	Common
ENSG00000120948	Common
ENSG00000116396	Common
ENSG00000168679	Common
ENSG00000009724	Common
ENSG00000085465	Common
ENSG00000116455	Common
ENSG00000116473	Common
ENSG00000143079	Common
ENSG00000198793	Common
ENSG00000081026	Common
ENSG00000188761	Common
ENSG00000116774	Common
ENSG00000175984	Common
ENSG00000052723	Common
ENSG00000173218	Common
ENSG00000163393	Common
ENSG00000116830	Common
ENSG00000134253	Common
ENSG00000183508	Common
ENSG00000198162	Common
ENSG00000116685	Common
ENSG00000184163	Common
ENSG00000162496	Common
ENSG00000107404	Common
ENSG00000160072	Common
ENSG00000169962	Common
ENSG00000197785	Common
ENSG00000221978	Common
ENSG00000179403	Common
ENSG00000235098	Common
ENSG00000160075	Common
ENSG00000178104	Common
ENSG00000131788	Common
ENSG00000143127	Common
ENSG00000131781	Common
ENSG00000116128	Common
ENSG00000162836	Common
ENSG00000143401	Common
ENSG00000159208	Common
ENSG00000143369	Common
ENSG00000143420	Common
ENSG00000143412	Common
ENSG00000143409	Common
ENSG00000143434	Common
ENSG00000143390	Common
ENSG00000178796	Common
ENSG00000225556	Common
ENSG00000197747	Common
ENSG00000189337	Common
ENSG00000160678	Common
ENSG00000160679	Common
ENSG00000189171	Common
ENSG00000169418	Common
ENSG00000143515	Common
ENSG00000160712	Common
ENSG00000142621	Common
ENSG00000008128	Common
ENSG00000248333	Common
ENSG00000163462	Common
ENSG00000163357	Common
ENSG00000163354	Common
ENSG00000169242	Common
ENSG00000185499	Common
ENSG00000143590	Common
ENSG00000173171	Common
ENSG00000143630	Common
ENSG00000169231	Common
ENSG00000176444	Common
ENSG00000116584	Common
ENSG00000254726	Common
ENSG00000132698	Common
ENSG00000132692	Common
ENSG00000142634	Common
ENSG00000143319	Common
ENSG00000143320	Common
ENSG00000143321	Common
ENSG00000116771	Common
ENSG00000116138	Common
ENSG00000197312	Common
ENSG00000158716	Common
ENSG00000213085	Common
ENSG00000085552	Common
ENSG00000143315	Common
ENSG00000162734	Common
ENSG00000143318	Common
ENSG00000065526	Common
ENSG00000162746	Common
ENSG00000143228	Common
ENSG00000186510	Common
ENSG00000185630	Common
ENSG00000143171	Common
ENSG00000142632	Common
ENSG00000143183	Common
ENSG00000143147	Common
ENSG00000213064	Common
ENSG00000143153	Common
ENSG00000075945	Common
ENSG00000008130	Common
ENSG00000117115	Common
ENSG00000235750	Common
ENSG00000074964	Common
ENSG00000143322	Common
ENSG00000058085	Common
ENSG00000127481	Common
ENSG00000169991	Common
ENSG00000066279	Common
ENSG00000067606	Common
ENSG00000118193	Common
ENSG00000162542	Common
ENSG00000174307	Common
ENSG00000134369	Common
ENSG00000163435	Common
ENSG00000117139	Common
ENSG00000058668	Common
ENSG00000143842	Common
ENSG00000174567	Common
ENSG00000133056	Common
ENSG00000162543	Common
ENSG00000163545	Common
ENSG00000186007	Common
ENSG00000117266	Common
ENSG00000158715	Common
ENSG00000157933	Common
ENSG00000162585	Common
ENSG00000142224	Common
ENSG00000123836	Common
ENSG00000076356	Common
ENSG00000054392	Common
ENSG00000123684	Common
ENSG00000065600	Common
ENSG00000162772	Common
ENSG00000162769	Common
ENSG00000142798	Common
ENSG00000143514	Common
ENSG00000143753	Common
ENSG00000185842	Common
ENSG00000196187	Common
ENSG00000143799	Common
ENSG00000143776	Common
ENSG00000116574	Common
ENSG00000133216	Common
ENSG00000135773	Common
ENSG00000116991	Common
ENSG00000212916	Common
ENSG00000143674	Common
ENSG00000135750	Common
ENSG00000157873	Common
ENSG00000157881	Common
ENSG00000157911	Common
ENSG00000186197	Common
ENSG00000088280	Common
ENSG00000203668	Common
ENSG00000185436	Common
ENSG00000179456	Common
ENSG00000001460	Common
ENSG00000142606	Common
ENSG00000149527	Common
ENSG00000157870	Common
ENSG00000001461	Common
ENSG00000162714	Common
ENSG00000157916	Common
ENSG00000157978	Common
ENSG00000182749	Common
ENSG00000158006	Common
ENSG00000130695	Common
ENSG00000175087	Common
ENSG00000176092	Common
ENSG00000158062	Common
ENSG00000131914	Common
ENSG00000117713	Common
ENSG00000198746	Common
ENSG00000175793	Common
ENSG00000253368	Common
ENSG00000090020	Common
ENSG00000142765	Common
ENSG00000126705	Common
ENSG00000174950	Common
ENSG00000158156	Common
ENSG00000130770	Common
ENSG00000204138	Common
ENSG00000130766	Common
ENSG00000130772	Common
ENSG00000180198	Common
ENSG00000159023	Common
ENSG00000084636	Common
ENSG00000121753	Common
ENSG00000183615	Common
ENSG00000116478	Common
ENSG00000160055	Common
ENSG00000116525	Common
ENSG00000134686	Common
ENSG00000116213	Common
ENSG00000142687	Common
ENSG00000092853	Common
ENSG00000126067	Common
ENSG00000134698	Common
ENSG00000092847	Common
ENSG00000214193	Common
ENSG00000116198	Common
ENSG00000134697	Common
ENSG00000134690	Common
ENSG00000158315	Common
ENSG00000043514	Common
ENSG00000116990	Common
ENSG00000168389	Common
ENSG00000164002	Common
ENSG00000066136	Common
ENSG00000010803	Common
ENSG00000127129	Common
ENSG00000142949	Common
ENSG00000179178	Common
ENSG00000117399	Common
ENSG00000159214	Common
ENSG00000126106	Common
ENSG00000142945	Common
ENSG00000188396	Common
ENSG00000142959	Common
ENSG00000222009	Common
ENSG00000162415	Common
ENSG00000186603	Common
ENSG00000117448	Common
ENSG00000132763	Common
ENSG00000132780	Common
ENSG00000159592	Common
ENSG00000085998	Common
ENSG00000085999	Common
ENSG00000142973	Common
ENSG00000123473	Common
ENSG00000186564	Common
ENSG00000116157	Common
ENSG00000162378	Common
ENSG00000157193	Common
ENSG00000116205	Common
ENSG00000157216	Common
ENSG00000006555	Common
ENSG00000162398	Common
ENSG00000243725	Common
ENSG00000143001	Common
ENSG00000184292	Common
ENSG00000162599	Common
ENSG00000158286	Common
ENSG00000187017	Common
ENSG00000142856	Common
ENSG00000162437	Common
ENSG00000162408	Common
ENSG00000171680	Common
ENSG00000204859	Common
ENSG00000215788	Common
ENSG00000162433	Common
ENSG00000041988	Common
ENSG00000007923	Common
ENSG00000187634	Common
ENSG00000117054	Common
ENSG00000077254	Common
ENSG00000117114	Common
ENSG00000117155	Common
ENSG00000097096	Common
ENSG00000153904	Common
ENSG00000117174	Common
ENSG00000097033	Common
ENSG00000143013	Common
ENSG00000213516	Common
ENSG00000187583	Common
ENSG00000180758	Common
ENSG00000049239	Common
ENSG00000188290	Common
ENSG00000122483	Common
ENSG00000137942	Common
ENSG00000137936	Common
ENSG00000171612	Common
ENSG00000171621	Common
ENSG00000137962	Common
ENSG00000143036	Common
ENSG00000188807	Common
ENSG00000134317	Common
ENSG00000115526	Common
ENSG00000204634	Common
ENSG00000163162	Common
ENSG00000163009	Common
ENSG00000169756	Common
ENSG00000150873	Common
ENSG00000134318	Common
ENSG00000169607	Common
ENSG00000125618	Common
ENSG00000125637	Common
ENSG00000196208	Common
ENSG00000134324	Common
ENSG00000144120	Common
ENSG00000136717	Common
ENSG00000183840	Common
ENSG00000076003	Common
ENSG00000162981	Common
ENSG00000123609	Common
ENSG00000115159	Common
ENSG00000054219	Common
ENSG00000197635	Common
ENSG00000115267	Common
ENSG00000115339	Common
ENSG00000198648	Common
ENSG00000172292	Common
ENSG00000138382	Common
ENSG00000138385	Common
ENSG00000115806	Common
ENSG00000091409	Common
ENSG00000138433	Common
ENSG00000128645	Common
ENSG00000128654	Common
ENSG00000196659	Common
ENSG00000197557	Common
ENSG00000163029	Common
ENSG00000170035	Common
ENSG00000077232	Common
ENSG00000187699	Common
ENSG00000198130	Common
ENSG00000151690	Common
ENSG00000189362	Common
ENSG00000128641	Common
ENSG00000118997	Common
ENSG00000247626	Common
ENSG00000119042	Common
ENSG00000162971	Common
ENSG00000196141	Common
ENSG00000163535	Common
ENSG00000196290	Common
ENSG00000115942	Common
ENSG00000003400	Common
ENSG00000155744	Common
ENSG00000064012	Common
ENSG00000115884	Common
ENSG00000143878	Common
ENSG00000023228	Common
ENSG00000204186	Common
ENSG00000118960	Common
ENSG00000163249	Common
ENSG00000163251	Common
ENSG00000030419	Common
ENSG00000118242	Common
ENSG00000079246	Common
ENSG00000163449	Common
ENSG00000115457	Common
ENSG00000163466	Common
ENSG00000127838	Common
ENSG00000018280	Common
ENSG00000115568	Common
ENSG00000135925	Common
ENSG00000163516	Common
ENSG00000114923	Common
ENSG00000124006	Common
ENSG00000163082	Common
ENSG00000152056	Common
ENSG00000169047	Common
ENSG00000185404	Common
ENSG00000135916	Common
ENSG00000156966	Common
ENSG00000187514	Common
ENSG00000144524	Common
ENSG00000188042	Common
ENSG00000130147	Common
ENSG00000115648	Common
ENSG00000124839	Common
ENSG00000132330	Common
ENSG00000132326	Common
ENSG00000204104	Common
ENSG00000063660	Common
ENSG00000142327	Common
ENSG00000006607	Common
ENSG00000115694	Common
ENSG00000168397	Common
ENSG00000168393	Common
ENSG00000168395	Common
ENSG00000205639	Common
ENSG00000138031	Common
ENSG00000184731	Common
ENSG00000084731	Common
ENSG00000084764	Common
ENSG00000138074	Common
ENSG00000163806	Common
ENSG00000171103	Common
ENSG00000163811	Common
ENSG00000213626	Common
ENSG00000013016	Common
ENSG00000162959	Common
ENSG00000171865	Common
ENSG00000119787	Common
ENSG00000143891	Common
ENSG00000152147	Common
ENSG00000162878	Common
ENSG00000205086	Common
ENSG00000162881	Common
ENSG00000162882	Common
ENSG00000143919	Common
ENSG00000116016	Common
ENSG00000068724	Common
ENSG00000095002	Common
ENSG00000170802	Common
ENSG00000162869	Common
ENSG00000115306	Common
ENSG00000162929	Common
ENSG00000237651	Common
ENSG00000115902	Common
ENSG00000143995	Common
ENSG00000087338	Common
ENSG00000115977	Common
ENSG00000196975	Common
ENSG00000163235	Common
ENSG00000144040	Common
ENSG00000163013	Common
ENSG00000124356	Common
ENSG00000065911	Common
ENSG00000005448	Common
ENSG00000159239	Common
ENSG00000188687	Common
ENSG00000114993	Common
ENSG00000115307	Common
ENSG00000115282	Common
ENSG00000115363	Common
ENSG00000152284	Common
ENSG00000168887	Common
ENSG00000151693	Common
ENSG00000158050	Common
ENSG00000121152	Common
ENSG00000168754	Common
ENSG00000273045	Common
ENSG00000115750	Common
ENSG00000206535	Common
ENSG00000144554	Common
ENSG00000114354	Common
ENSG00000144815	Common
ENSG00000134070	Common
ENSG00000170017	Common
ENSG00000163507	Common
ENSG00000177707	Common
ENSG00000196639	Common
ENSG00000114529	Common
ENSG00000174500	Common
ENSG00000184307	Common
ENSG00000144559	Common
ENSG00000031081	Common
ENSG00000160124	Common
ENSG00000075975	Common
ENSG00000114631	Common
ENSG00000144712	Common
ENSG00000174640	Common
ENSG00000114019	Common
ENSG00000073711	Common
ENSG00000158234	Common
ENSG00000051382	Common
ENSG00000114115	Common
ENSG00000114126	Common
ENSG00000175066	Common
ENSG00000120756	Common
ENSG00000175040	Common
ENSG00000131389	Common
ENSG00000131368	Common
ENSG00000177463	Common
ENSG00000181467	Common
ENSG00000144597	Common
ENSG00000174928	Common
ENSG00000114850	Common
ENSG00000250588	Common
ENSG00000113810	Common
ENSG00000186432	Common
ENSG00000213186	Common
ENSG00000163590	Common
ENSG00000179674	Common
ENSG00000169251	Common
ENSG00000196542	Common
ENSG00000154822	Common
ENSG00000114248	Common
ENSG00000173890	Common
ENSG00000163558	Common
ENSG00000154310	Common
ENSG00000177565	Common
ENSG00000136518	Common
ENSG00000176597	Common
ENSG00000214160	Common
ENSG00000114867	Common
ENSG00000163882	Common
ENSG00000177383	Common
ENSG00000182568	Common
ENSG00000073803	Common
ENSG00000113790	Common
ENSG00000163898	Common
ENSG00000073792	Common
ENSG00000244405	Common
ENSG00000073849	Common
ENSG00000163923	Common
ENSG00000136514	Common
ENSG00000163347	Common
ENSG00000196083	Common
ENSG00000183960	Common
ENSG00000145014	Common
ENSG00000173950	Common
ENSG00000161217	Common
ENSG00000163960	Common
ENSG00000163964	Common
ENSG00000174013	Common
ENSG00000185798	Common
ENSG00000180370	Common
ENSG00000119231	Common
ENSG00000119227	Common
ENSG00000075711	Common
ENSG00000161267	Common
ENSG00000129810	Common
ENSG00000182247	Common
ENSG00000152642	Common
ENSG00000091317	Common
ENSG00000153551	Common
ENSG00000170293	Common
ENSG00000144677	Common
ENSG00000136059	Common
ENSG00000093217	Common
ENSG00000172939	Common
ENSG00000177842	Common
ENSG00000163808	Common
ENSG00000163814	Common
ENSG00000163818	Common
ENSG00000121797	Common
ENSG00000178038	Common
ENSG00000160796	Common
ENSG00000076201	Common
ENSG00000173473	Common
ENSG00000164050	Common
ENSG00000213689	Common
ENSG00000010256	Common
ENSG00000068745	Common
ENSG00000008300	Common
ENSG00000225697	Common
ENSG00000172053	Common
ENSG00000173531	Common
ENSG00000164078	Common
ENSG00000001617	Common
ENSG00000179564	Common
ENSG00000164082	Common
ENSG00000041880	Common
ENSG00000180929	Common
ENSG00000247596	Common
ENSG00000164091	Common
ENSG00000163930	Common
ENSG00000163938	Common
ENSG00000163935	Common
ENSG00000163932	Common
ENSG00000016391	Common
ENSG00000056736	Common
ENSG00000186451	Common
ENSG00000174840	Common
ENSG00000136068	Common
ENSG00000163681	Common
ENSG00000163686	Common
ENSG00000163689	Common
ENSG00000163638	Common
ENSG00000144749	Common
ENSG00000163378	Common
ENSG00000163605	Common
ENSG00000178750	Common
ENSG00000134077	Common
ENSG00000064225	Common
ENSG00000163701	Common
ENSG00000156990	Common
[truncated: 2,413 more rows]
